# Supplementary material for: A differential privacy protecting K-means clustering algorithm based on contour coefficients
Source: PLoS One. 2018 Nov 21;13(11):e0206832. doi: 10.1371/journal.pone.0206832 (PMC6248925; doi:10.1371/journal.pone.0206832)
Supplement: S1 File — (ZIP) [file pone.0206832.s001.zip]

Archive with 33 entries (27 files):
- experiment code/
- experiment code/hadoop/
- experiment code/hadoop/ha/
- experiment code/hadoop/ha/Center.java
- experiment code/hadoop/ha/kmeanhadoop.java
- experiment code/hadoop/ha/ProLaplace.java
- experiment code/Single-machine environment/
- experiment code/Single-machine environment/kmeans/
- experiment code/Single-machine environment/kmeans0320/
- experiment code/Single-machine environment/kmeans0320/blood1.java
- experiment code/Single-machine environment/kmeans0320/Fmeasure.java
- experiment code/Single-machine environment/kmeans0320/FmeasureKmeans.java
- experiment code/Single-machine environment/kmeans0320/FmeasureProKmeans.java
- experiment code/Single-machine environment/kmeans0320/FmeasureTestMeans.java
- experiment code/Single-machine environment/kmeans0320/Laplace.java
- experiment code/Single-machine environment/kmeans0320/ProLaplace.java
- experiment code/Single-machine environment/kmeans0320/testKmeansForManytimes.java
- experiment code/Single-machine environment/kmeans/Fmeasure.java
- experiment code/Single-machine environment/kmeans/FmeasureKmeans.java
- experiment code/Single-machine environment/kmeans/FmeasureProKmeans.java
- experiment code/Single-machine environment/kmeans/FmeasureTestMeans.java
- experiment code/Single-machine environment/kmeans/GuiYiHuaData.java
- experiment code/Single-machine environment/kmeans/Kmeans.java
- experiment code/Single-machine environment/kmeans/kMeansTest201813.java
- experiment code/Single-machine environment/kmeans/kmeansyuan20180103.java
- experiment code/Single-machine environment/kmeans/lap.java
- experiment code/Single-machine environment/kmeans/Laplace.java
- experiment code/Single-machine environment/kmeans/newKmeans201813.java
- experiment code/Single-machine environment/kmeans/proKmeans.java
- experiment code/Single-machine environment/kmeans/ProLaplace.java
- experiment code/Single-machine environment/kmeans/result.java
- experiment code/Single-machine environment/kmeans/testKmeans.java
- experiment code/Single-machine environment/kmeans/testKmeansForManytimes.java
