# Supplementary material for: A differential privacy protecting K-means clustering algorithm based on contour coefficients
Source: PLoS One. 2018 Nov 21;13(11):e0206832. doi: 10.1371/journal.pone.0206832 (PMC6248925; doi:10.1371/journal.pone.0206832)
Supplement: S1 File — (ZIP) [file pone.0206832.s001.zip › experiment code/hadoop/ha/Center.java]

package ha;
import java.io.IOException;
import java.util.StringTokenizer;

import org.apache.hadoop.conf.Configuration;
import org.apache.hadoop.fs.FSDataInputStream;
import org.apache.hadoop.fs.FileStatus;
import org.apache.hadoop.fs.FileSystem;
import org.apache.hadoop.fs.Path;
import org.apache.hadoop.io.Text;
import org.apache.hadoop.util.LineReader;

public class Center {
	protected static int k = 2;     //质心的个数  
    
    /** 
     * 从初始的质心文件中加载质心，并返回字符串，质心之间用tab分割 
     * @param path 
     * @return 
     * @throws IOException 
     */  
    public String loadInitCenter(Path path) throws IOException {  
          
        StringBuffer sb = new StringBuffer();  
          
        Configuration conf = new Configuration();  
        FileSystem hdfs = FileSystem.get(conf);  
        FSDataInputStream dis = hdfs.open(path);  
        LineReader in = new LineReader(dis, conf);  
        Text line = new Text();  
        while(in.readLine(line) > 0) {  
            sb.append(line.toString().trim());  
            sb.append("\t");  
        }  
          
        return sb.toString().trim();  
    }  
      
    /** 
     * 从每次迭代的质心文件中读取质心，并返回字符串 
     * @param path 
     * @return 
     * @throws IOException 
     */  
    public String loadCenter(Path path) throws IOException {  
          
        StringBuffer sb = new StringBuffer();  
          
        Configuration conf = new Configuration();  
        FileSystem hdfs = FileSystem.get(conf);  
        FileStatus[] files = hdfs.listStatus(path);  
          
        for(int i = 0; i < files.length; i++) {  
              
            Path filePath = files[i].getPath();  
            if(!filePath.getName().contains("part")) continue;  
            FSDataInputStream dis = hdfs.open(filePath);  
            LineReader in = new LineReader(dis, conf);  
            Text line = new Text();  
            while(in.readLine(line) > 0) {  
                sb.append(line.toString().trim());  
                sb.append("\t");  
            }  
        }  
          
        return sb.toString().trim();  
    }  
}
