# Supplementary material for: A differential privacy protecting K-means clustering algorithm based on contour coefficients
Source: PLoS One. 2018 Nov 21;13(11):e0206832. doi: 10.1371/journal.pone.0206832 (PMC6248925; doi:10.1371/journal.pone.0206832)
Supplement: S1 File — (ZIP) [file pone.0206832.s001.zip › experiment code/hadoop/ha/kmeanhadoop.java]

package ha;

import java.io.IOException;

import org.apache.hadoop.conf.Configuration;
import org.apache.hadoop.fs.FileSystem;
import org.apache.hadoop.fs.Path;
import org.apache.hadoop.io.NullWritable;
import org.apache.hadoop.io.Text;
import org.apache.hadoop.mapred.Counters.Counter;
import org.apache.hadoop.mapreduce.Job;
import org.apache.hadoop.mapreduce.Mapper;
import org.apache.hadoop.mapreduce.Reducer;
import org.apache.hadoop.mapreduce.lib.input.FileInputFormat;
import org.apache.hadoop.mapreduce.lib.output.FileOutputFormat;

public class kmeanhadoop {

	 private static String FLAG = "KCLUSTER";  
	 private static String lun = "";  
	 private static int DIIER = 2;
	   public static class TokenizerMapper extends Mapper<Object, Text, Text, Text> {

		   double[][] centers = new double[Center.k][];  
	        String[] centerstrArray = null;  
	          
	        @Override  
	        public void setup(Context context) {  
	              
	            //将放在context中的聚类中心转换为数组的形式，方便使用  
	            String kmeansS = context.getConfiguration().get(FLAG);  
	            centerstrArray = kmeansS.split("\t");  
	            for(int i = 0; i < centerstrArray.length; i++) {  
	                String[] segs = centerstrArray[i].split(",");  
	                centers[i] = new double[segs.length];  
	                for(int j = 0; j < segs.length; j++) {  
	                    centers[i][j] = Double.parseDouble(segs[j]);  
	                }  
	            }  
	        }  
	          
	        public void map(Object key, Text value, Context context  
	                 ) throws IOException, InterruptedException {  
	              
	            String line = value.toString();  
	            String[] segs = line.split(",");  
	            double[] sample = new double[segs.length];  
	            for(int i = 0; i < segs.length; i++) {  
	                sample[i] = Float.parseFloat(segs[i]);  
	            }  
	            //求得距离最近的质心  
	            double min = Double.MAX_VALUE;  
	            int index = 0;  
	            double score[] = new double[2];
	            for(int i = 0; i < centers.length; i++) {  
	                double dis = distance(centers[i], sample); 
	                score[i] = dis;
	                if(dis < min) {  
	                    min = dis;  
	                    index = i;  
	                }  
	            }  
	           //计算轮廓系数的ai和bi 
	          double ai = 0;
	            double bi = 0;
	            if(score[0]>score[1]){
	            	ai = score[1];
	            	bi = score[0];
	            }else{
	            	ai = score[0];
	            	bi = score[1];
	            }
	            double si = (bi-ai)/Math.max(ai, bi);
	            line=line+","+si;
	            
	          //    System.out.println("hhhhhhhhhhhhhhhhhhhhhhhhhhhhhhhhhhhhh"+line);
	            context.write(new Text(centerstrArray[index]), new Text(line));  
	        } 

	   }

	 

	   public static class IntSumReducer extends Reducer<Text,Text,NullWritable,Text> {

		   Counter counter = null;    
	        public void reduce(Text key, Iterable<Text> values,   
	                    Context context  
	                    ) throws IOException, InterruptedException {  
	              
	            double[] sum = new double[11];  
	            //System.out.println("Center.k="+Center.k);
	            int size = 0;  
	            
	            int num = 0;
	            //计算对应维度上值的加和，存放在sum数组中  
	            for(Text text : values) {  
	            	//System.out.println("当前的Text："+text.toString());
	                String[] segs = text.toString().split(",");  
	                //System.out.println("当前的Text转化为String[]segs："+segs.length);
	                
	                for(int i = 0; i < segs.length; i++) {  
	                	//System.out.println("----->"+i+":sum[i]="+sum[i]+"||segs[i]"+segs[i]);
	                    sum[i] += Double.parseDouble(segs[i]);  
	                }  
	                size ++;  
	                num = segs.length;
	            }  
	            String[] centerStrArray = key.toString().split(","); 
	            
	            double min = 10;
	            for(int i = 0; i < centerStrArray.length; i++) {  
	               if(sum[num-1]/size>min){
	            	   min = sum[num-1]/size;
	               }
	            }  
	            double sk = sum[num-1]/size;
	            
	            
	            System.out.println("-------------------------轮廓系数的大小:"+sk);
	            //求sum数组中每个维度的平均值，也就是新的质心  
	            StringBuffer sb = new StringBuffer();  
	            for(int i = 0; i < sum.length-1; i++) {  
	                sum[i] =(sum[i]+Noice(DIIER,(1+sk)/(1+min),11))/(size+Noice(DIIER,(1+sk)/(1+min),11));  
	                sb.append(sum[i]);  
	                sb.append(",");  
	            }  
	              
	            /**判断新的质心跟老的质心是否是一样的*/  
	            boolean flag = true;  
	           
	            for(int i = 0; i < centerStrArray.length-1; i++) {  
	                if(Math.abs(Double.parseDouble(centerStrArray[i]) - sum[i]) <1) {  
	                    flag = false;  
	                    break;  
	                }  
	            }  
	            DIIER++;
	            //如果新的质心跟老的质心是一样的，那么相应的计数器加1  
	            if(flag) {  
	                counter = (Counter) context.getCounter("myCounter", "kmenasCounter");  
	                counter.increment(1l);  
	            }  
	            context.write(null, new Text(sb.toString()));  
	        }  

	   }

	 

	   public static void main(String[]args)throws Exception {
		   long startTime = System.currentTimeMillis();
		/*   if (args.length != 2) {
	            System.err.println("Usage: <in> <out>");
	            System.exit(2);
	        }*/
		   //Path kMeansPath = new Path("E:/SoftwareDevelopment/Java/MachineLearning/workspace1/KMeansTest/src/centers");  //初始的质心文件  
	       //Path samplePath = new Path("E:/SoftwareDevelopment/Java/MachineLearning/workspace1/KMeansTest/src/gamma");  //样本文件  
		   //Path kMeansPath = new Path("E:/SoftwareDevelopment/Java/MachineLearning/workspace1/KMeansTest/src/centers");  //初始的质心文件  
	       //Path samplePath = new Path("E:/SoftwareDevelopment/Java/MachineLearning/workspace1/KMeansTest/src/gamma");  //样本文件  
		   Path kMeansPath = new Path(args[1]);  //初始的质心文件  
	       Path samplePath = new Path(args[0]);  //样本文件  
	        //加载聚类中心文件  
	        Center center = new Center();  
	        String centerString = center.loadInitCenter(kMeansPath);  
	        System.out.println("-------------------------"+centerString);
	        int index = 0;  //迭代的次数  
	        while(index < 10) {  
	              
	            Configuration conf = new Configuration();  
	            conf.set(FLAG, centerString);   //将聚类中心的字符串放到configuration中  
	              
	          //  kMeansPath = new Path("/dsap/middata/kmeans/kMeans" + index);   //本次迭代的输出路径，也是下一次质心的读取路径  
	            kMeansPath = new Path(args[1] + index);   //本次迭代的输出路径，也是下一次质心的读取路径  
	            //kMeansPath = new Path("E:/SoftwareDevelopment/Java/MachineLearning/workspace1/KMeansTest/src/centers"+index);   //本次迭代的输出路径，也是下一次质心的读取路径    
	            
	            /**判断输出路径是否存在，如果存在，则删除*/  
	            FileSystem hdfs = FileSystem.get(conf);  
	            if(hdfs.exists(kMeansPath)) hdfs.delete(kMeansPath);  
	            conf.set("DIER", String.valueOf(index));
	            Job job = new Job(conf, "kmeans" + index);   
	            job.setJarByClass(kmeanhadoop.class);  
	            job.setMapperClass(TokenizerMapper.class);  
	            job.setReducerClass(IntSumReducer.class);  
	            job.setOutputKeyClass(NullWritable.class);  
	            job.setOutputValueClass(Text.class);  
	            job.setMapOutputKeyClass(Text.class);  
	            job.setMapOutputValueClass(Text.class);  
	            FileInputFormat.addInputPath(job, samplePath);  
	            FileOutputFormat.setOutputPath(job, kMeansPath);  
	            job.waitForCompletion(true);  
	              
	            /**获取自定义counter的大小，如果等于质心的大小，说明质心已经不会发生变化了，则程序停止迭代*/  
	            long counter = job.getCounters().getGroup("myCounter").findCounter("kmenasCounter").getValue();  
	            if(counter == Center.k) System.exit(0);  
	            /**重新加载质心*/  
	            center = new Center();  
	            centerString = center.loadCenter(kMeansPath);  
	              
	            index ++;  
	        }  
	        long endTime = System.currentTimeMillis();
	        System.out.println("程序运行时间：" + (endTime - startTime) + "ms");
	        System.exit(0);  

	   }

	   public static double distance(double[] a, double[] b) {  
	          
	        if(a == null || b == null || a.length != b.length) return Double.MAX_VALUE;  
	        double dis = 0;  
	        for(int i = 0; i < a.length; i++) {  
	            dis += Math.pow(a[i] - b[i], 2);  
	        }  
	        return Math.sqrt(dis);  
	    }  
	   
	   public static double Noice(int n,double pro,int sensitive){//n-迭代次数，sensitive-全局敏感度,pro-相对大小
			double d = Math.random();
			double B = 1;
			if(pro!=0){
				B = B*pro;
			}
		    double ss = 0.0;
		    if(d<1/2){
		    	ss = (sensitive/(B/Math.pow(2, n)))*Math.log(2*d);
		    }else{
		    	ss = -(sensitive/(B/Math.pow(2, n)))*Math.log(2*(1-d));
		    }
		  
		    return ss;
		}

}
