# Supplementary material for: A differential privacy protecting K-means clustering algorithm based on contour coefficients
Source: PLoS One. 2018 Nov 21;13(11):e0206832. doi: 10.1371/journal.pone.0206832 (PMC6248925; doi:10.1371/journal.pone.0206832)
Supplement: S1 File — (ZIP) [file pone.0206832.s001.zip › experiment code/Single-machine environment/kmeans0320/FmeasureTestMeans.java]

package kmeans0320;

import java.io.BufferedReader;
import java.io.FileInputStream;
import java.io.IOException;
import java.io.InputStreamReader;
import java.util.ArrayList;
import java.util.List;

public class FmeasureTestMeans {

	public static List<ArrayList<ArrayList<Double>>> 
	initHelpCenterList(List<ArrayList<ArrayList<Double>>> helpCenterList,int k){
		for(int i=0;i<k;i++){
			helpCenterList.add(new ArrayList<ArrayList<Double>>());
		}	
		return helpCenterList;
	}
	
	
	public static List<ArrayList<ArrayList<Double>>> dataList() throws IOException{
//	public static void main(String[] args) throws IOException{
		long startTime = System.currentTimeMillis();//¿ªÊ¼Ê±¼ä
		
		List<ArrayList<Double>> centers = new ArrayList<ArrayList<Double>>();
		List<ArrayList<Double>> newCenters = new ArrayList<ArrayList<Double>>();
		List<ArrayList<ArrayList<Double>>> helpCenterList = new ArrayList<ArrayList<ArrayList<Double>>>();
		
		//¶ÁÈëÔ­Ê¼Êý¾Ý
		BufferedReader br=new BufferedReader(new InputStreamReader(new FileInputStream("F:/blood.txt")));
		String data = null;
		List<ArrayList<Double>> dataList3 = new ArrayList<ArrayList<Double>>();
		int num = 0;
		while((data=br.readLine())!=null){
			//System.out.println(data);
			//if(num<12000){
			String []fields = data.split(",");
			List<Double> tmpList = new ArrayList<Double>();
			for(int i=0; i<fields.length;i++)
				tmpList.add(Double.parseDouble(fields[i]));//--------------------------¿ÉÔÚ´Ë´¦Ìí¼ÓÊý¾Ý¹éÒ»»¯
			dataList3.add((ArrayList<Double>) tmpList);
			//}
			//num++;
		}
		br.close();
		
		
		//¹éÒ»»¯¿ªÊ¼
		List<ArrayList<Double>> dataList = new ArrayList<ArrayList<Double>>();//´æ·Å¹éÒ»»¯µÄÊý¾ÝÔªËØ
		//³õÊ¼»¯´æ·Å×î´óÖµ£¬×îÐ¡Öµ
		Double[] min ={dataList3.get(0).get(0),dataList3.get(0).get(1),dataList3.get(0).get(2),dataList3.get(0).get(3),
				dataList3.get(0).get(4)};
		Double[] max = {dataList3.get(0).get(0),dataList3.get(0).get(1),dataList3.get(0).get(2),dataList3.get(0).get(3),
				dataList3.get(0).get(4)};
		
		
		
		//ÕÒ³ö×î´óÖµ¡¢×îÐ¡Öµ
	    for(int countSize=0;countSize<dataList3.size();countSize++){
				for(int pCount = 0;pCount<dataList3.get(countSize).size();pCount++){
					if(dataList3.get(countSize).get(pCount)<min[pCount]){
						min[pCount] = dataList3.get(countSize).get(pCount);
					}
					if(dataList3.get(countSize).get(pCount)>max[pCount]){
						max[pCount] = dataList3.get(countSize).get(pCount);
					}
			
			}
		}
		//´òÓ¡×îÐ¡Öµ£¬×î´óÖµ
		/*for(int st = 0;st<min.length;st++){
			System.out.println("×îÐ¡Öµ "+min[st]);
			System.out.println("×î´óÖµ "+max[st]);
		}*/
		//¶ÔÊý¾Ý½øÐÐ¹éÒ»»¯
		for(int i=0;i<dataList3.size();i++){
			List<Double> tm = new ArrayList<Double>();
			Double sm = null;
			for(int j=0;j<dataList3.get(i).size();j++){
				sm = (dataList3.get(i).get(j) - min[j])/(max[j]-min[j]);
				tm.add(sm);
			}
			dataList.add((ArrayList<Double>) tm);//¹éÒ»»¯Ö®ºóµÄÐÂµÄÁÐ±í
		}
		
		//´òÓ¡¹éÒ»»¯Ö®ºóµÄÊý¾Ý
		/*for(int i=0;i<dataList.size();i++){
			System.out.println(i+"------"+dataList.get(i));
		}
		*/
		
		//Ëæ»úÈ·¶¨K¸ö³õÊ¼¾ÛÀàÖÐÐÄ        //----------------------------------Ìí¼ÓËæ»úÔëÉù
		/*Random rd = new Random();
		int k=2;
		int [] initIndex={374,374};
		int [] helpIndex = {0,374};
		int [] givenIndex = {0,1};
		System.out.println("random centers' index");
		for(int i=0;i<k;i++){
			int index = rd.nextInt(initIndex[i]) + helpIndex[i];
			//int index = givenIndex[i];
			System.out.println("index "+index);
			centers.add(dataList.get(index));
			helpCenterList.add(new ArrayList<ArrayList<Double>>());
		}	*/
		
		//ÇóÆ½¾ù³õÊ¼ÖÐÐÄµã(´úÂë¿ÉÓÅ»¯)
		int k=2;
	//	System.out.println("random centers' index");
/*		Double[] sum1 = {0.0,0.0,0.0,0.0,0.0};
		for(int count=0;count<dataList.size();count++){
			int numk = dataList.size()/k;
			for(int i=0;i<=numk;i++){
				for(int j=0;j<dataList.get(0).size();j++){
				sum1[j] += dataList.get(count).get(j);
				}
				if(i==numk){
					List<Double> sum11 = new ArrayList<Double>();
					for(int t=0;t<dataList.get(0).size();t++){
						sum11.add((sum1[t])/numk);
						sum1[t]=0.0;
					}
					
					centers.add((ArrayList<Double>) sum11);	
					sum11=null;
					
				}
			}
		}*/
		

		
		Double[] sum1 = {0.0,0.0,0.0,0.0,0.0};
		Double[] sum2 = {0.0,0.0,0.0,0.0,0.0};
		for(int count=0;count<dataList.size();count++){
			for(int i=0;i<dataList.get(0).size();i++){
				if(count<(dataList.size()/k)){
					sum1[i]+=dataList.get(count).get(i);
				}else{
					sum2[i]+=dataList.get(count).get(i);
				}
			}
		}
		List<Double> sum11 = new ArrayList<Double>();
		List<Double> sum22 = new ArrayList<Double>();
	
		
		for(int i=0;i<k;i++){//k¸ö¾ÛÀàÖÐÐÄ
			if(i==0){
				for(int j=0;j<dataList.get(0).size();j++){
					sum11.add((sum1[j])/(dataList.size()/k));
				}
				centers.add((ArrayList<Double>) sum11);	
			}else/* if(i==1)*/{
				for(int j=0;j<dataList.get(0).size();j++){
					sum22.add((sum2[j])/(dataList.size()/k));
				}
				centers.add((ArrayList<Double>) sum22);
			}
			helpCenterList.add(new ArrayList<ArrayList<Double>>());
		}
		
		
		
		for(int i=0;i<k;i++){
			System.out.println(centers.get(i));
		}
		for(int i=0;i<k;i++){//k¸ö¾ÛÀàÖÐÐÄ
			
			helpCenterList.add(new ArrayList<ArrayList<Double>>());
		}
		//×¢ÊÍµôµÄÕâ²¿·ÖÄ¿µÄÊÇ£¬È¡²âÊÔÊý¾Ý¼¯×îºóÎÈ¶¨µÄÈý¸öÀà´ØµÄ¾ÛÀàÖÐÐÄ×÷Îª³õÊ¼¾ÛÀàÖÐÐÄ
	/*	centers = new ArrayList<ArrayList<Double>>();
		for(int i=0;i<59;i++)
			helpCenterList.get(0).add(dataList.get(i));
		for(int i=59;i<130;i++)
			helpCenterList.get(1).add(dataList.get(i));
		for(int i=130;i<178;i++)
			helpCenterList.get(2).add(dataList.get(i));
		for(int i=0;i<k;i++){
			ArrayList<Double> tmp = new ArrayList<Double>();
			for(int j=0;j<dataList.get(0).size();j++){
				double sum=0;
				for(int t=0;t<helpCenterList.get(i).size();t++)
					sum+=helpCenterList.get(i).get(t).get(j);
				tmp.add(sum/helpCenterList.get(i).size());
			}
			centers.add(tmp);
		}
		*/
		
		//Êä³ök¸ö³õÊ¼ÖÐÐÄ
//		System.out.println("original centers:");
//		for(int i=0;i<k;i++)
//			System.out.println(centers.get(i));
//		System.out.println("×ÜÊý¾ÝÁ¿£º"+dataList.size());
		int iteration = 2;//µü´ú´ÎÊý
		while(true)
		{//½øÐÐÈô¸É´Îµü´ú£¬Ö±µ½¾ÛÀàÖÐÐÄÎÈ¶¨
	//		System.out.println("µü´ú´ÎÊýÊåÊåËÕÊåÊå"+iteration);
			for(int i=0;i<dataList.size();i++){//±ê×¢Ã¿Ò»Ìõ¼ÇÂ¼ËùÊôÓÚµÄÖÐÐÄ
				double minDistance=999999;//ãÐÖµ
				int centerIndex=-1;
				for(int j=0;j<k;j++){//Àë0~kÖ®¼äÄÄ¸öÖÐÐÄ×î½ü
					double currentDistance=0;
					for(int t=1;t<centers.get(0).size();t++){//¼ÆËãÁ½µãÖ®¼äµÄÅ·Ê½¾àÀë
						//currentDistance	+=	(((centers.get(j).get(t)-dataList.get(i).get(t))/(centers.get(j).get(t)+dataList.get(i).get(t))) * ((centers.get(j).get(t)-dataList.get(i).get(t))/(centers.get(j).get(t)+dataList.get(i).get(t)))); 
						currentDistance	+=	(centers.get(j).get(t)-dataList.get(i).get(t))*(centers.get(j).get(t)-dataList.get(i).get(t));
					}
					
					if(minDistance>Math.sqrt(currentDistance)){
						minDistance=currentDistance;
						centerIndex=j;
					}
				}
				helpCenterList.get(centerIndex).add(dataList.get(i));
			}
			
			//¼ÆËãÐÂµÄk¸ö¾ÛÀàÖÐÐÄ   ----------------------------------------------------Ìí¼ÓËæ»úÔëÉù
			for(int i=0;i<k;i++){
				
				ArrayList<Double> tmp = new ArrayList<Double>();
				
				for(int j=0;j<centers.get(0).size();j++){
					double sum=0;
					for(int t=0;t<helpCenterList.get(i).size();t++)
						sum+=helpCenterList.get(i).get(t).get(j);
					tmp.add((sum)/(helpCenterList.get(i).size()));
				}
				
				newCenters.add(tmp);
				
			}
			
			
			
	//		System.out.println("\nnew clusters' centers:\n");
	//		for(int i=0;i<k;i++)
	//			System.out.println(newCenters.get(i));
			//¼ÆËãÐÂ¾ÉÖÐÐÄÖ®¼äµÄ¾àÀë£¬µ±¾àÀëÐ¡ÓÚãÐÖµÊ±£¬¾ÛÀàËã·¨½áÊø
			double distance=0;
			
			for(int i=0;i<k;i++){
				for(int j=1;j<centers.get(0).size();j++){//¼ÆËãÁ½µãÖ®¼äµÄÅ·Ê½¾àÀë
					distance +=	(centers.get(i).get(j)-newCenters.get(i).get(j))*(centers.get(i).get(j)-newCenters.get(i).get(j));
							
				}
				//System.out.println(i+" "+distance);
			}
	//		System.out.println("\ndistance: "+Math.sqrt(distance)+"\n\n");
			if(Math.sqrt(distance)<1||iteration>=10)//Ð¡ÓÚãÐÖµÊ±£¬½áÊøÑ­»·
				break;
			else//·ñÔò£¬ÐÂµÄÖÐÐÄÀ´´úÌæ¾ÉµÄÖÐÐÄ£¬½øÐÐÏÂÒ»ÂÖµü´ú
			{
				centers = new ArrayList<ArrayList<Double>>(newCenters);
				//System.out.println(newCenters);
				newCenters = new ArrayList<ArrayList<Double>>();
				helpCenterList = new ArrayList<ArrayList<ArrayList<Double>>>();
				helpCenterList=initHelpCenterList(helpCenterList,k);
			}
			iteration++;
		}
		//Êä³ö×îºó¾ÛÀà½á¹û
		for(int i=0;i<k;i++){
			System.out.println("\n\nCluster: "+(i+1)+"   size: "+helpCenterList.get(i).size()+" :\n\n");
//			for(int j=0;j<helpCenterList.get(i).size();j++)
//			{
	//			System.out.println(helpCenterList.get(i).get(j));
//			}
		}
		
		long endTime = System.currentTimeMillis();
	//	System.out.println("Ê±¼ä£º"+(endTime-startTime)+"ms");
		
		return helpCenterList;
	}

}
