# Supplementary material for: A differential privacy protecting K-means clustering algorithm based on contour coefficients
Source: PLoS One. 2018 Nov 21;13(11):e0206832. doi: 10.1371/journal.pone.0206832 (PMC6248925; doi:10.1371/journal.pone.0206832)
Supplement: S1 File — (ZIP) [file pone.0206832.s001.zip › experiment code/Single-machine environment/kmeans0320/Laplace.java]

package kmeans0320;
import java.util.Random;
//Ìí¼ÓÀ­ÆÕÀ­Ë¹Ëæ»úÔëÉù£¬È«¾ÖÃô¸Ð¶È1£¬ÒþË½Ô¤ËãÎª0.5
public class Laplace {

	public static double Noice(int n,int sensitive){//n-µü´ú´ÎÊý£¬sensitive-È«¾ÖÃô¸Ð¶È
		double d = Math.random();
		double B = 5;
	  //  double uniform = (double)d/1- 0.5;
	    double ss = 0.0;
	   if(d<1/2){
	    	ss = (sensitive/(B/Math.pow(2, n)))*Math.log(2*d);
	    }else{
	    	ss = -(sensitive/(B/Math.pow(2, n)))*Math.log(2*(1-d));
	    }
	    
	  
	//	double ss = -(sensitive/(B/Math.pow(2, n)))*Math.signum(uniform)*Math.log(1-2*Math.abs(uniform));
		
	    return ss;
	}
	/*public static void main(String[] args){
		double d = Math.random();
		double B = 0.5;
		System.out.println(d);
		
	    double uniform = (double)d/1- 0.5;
	    System.out.println(uniform);
	    System.out.println("log"+Math.log(1-2*Math.abs(uniform)));
		double ss = -(1/(B/Math.pow(2, 1)))*Math.signum(uniform)*Math.log(1-2*Math.abs(uniform));
		System.out.println(ss);
		
		double d = Math.random();
		double B =0.5;
	    double ss = 0.0;
	    if(d<1/2){
	    	ss = (5/(B/Math.pow(2, 5)))*Math.log(2*d);
	    }else{
	    	ss = -(5/(B/Math.pow(2, 5)))*Math.log(2*(1-d));
	    }
	    System.out.println(ss); 
	}
	*/
}
