# Supplementary material for: A differential privacy protecting K-means clustering algorithm based on contour coefficients
Source: PLoS One. 2018 Nov 21;13(11):e0206832. doi: 10.1371/journal.pone.0206832 (PMC6248925; doi:10.1371/journal.pone.0206832)
Supplement: S1 File — (ZIP) [file pone.0206832.s001.zip › experiment code/Single-machine environment/kmeans/Fmeasure.java]

package kmeans;

import java.io.IOException;
import java.util.ArrayList;
import java.util.List;

public class Fmeasure {
	
	public static double fmeasure() throws IOException{
		List<ArrayList<ArrayList<Double>>> kmeans = FmeasureTestMeans.dataList();//Ô­Ê¼¾ÛÀà
		List<ArrayList<ArrayList<Double>>> proKmeans = FmeasureKmeans.dataList();//²Î¿¼ÎÄÏ×Ëã·¨
		//List<ArrayList<ArrayList<Double>>> proKmeans = FmeasureProKmeans.dataList();//±¾ÎÄËã·¨
		int k = kmeans.size();
	
		int cover[] = new int[k];//Ã¿¸ö´ØÖÐµÄ¼ÇÂ¼µÄÖØºÏÊýÄ¿
		int U[] = new int[k];//Ô­Ê¼Êý¾Ý¼¯ÖÐµÄ´ØµÄÊýÄ¿
		int V[] = new int[k];//ÐÂµÄÊý¾Ý¼¯ÖÐµÄ´ØµÄÊýÄ¿
		int total = 0;
		double P[] = new double[k];//¼ÇÂ¼µÄ×¼È·ÂÊ
		double R[] = new double[k];//¼ÇÂ¼µÄÕÙ»ØÂÊ
		double F[] = new double[k];//¼ÓÈ¨µ÷ºÍÆ½¾ù
		double Fmeasure = 0;
		
		for(int i=0;i<k;i++){
			total += kmeans.get(i).size();
			U[i] = kmeans.get(i).size();
			V[i] = proKmeans.get(i).size();
			int coveri = 0;
			for(int ui=0;ui<kmeans.get(i).size();ui++){//Ô­Ê¼Êý¾Ý¼¯ÖÐµÄµÚk¸ö¾ÛÀàÖÐÐÄµÄÊýÁ¿
				for(int vi=0;vi<proKmeans.get(i).size();vi++){//µ±Ç°Êý¾Ý¼¯ÖÐµÄµÏ¿Ë¸ö¾ÛÀàÖÐÐÄµÄÊýÁ¿
					int simplesize = 0;
					for(int entity=0;entity<kmeans.get(0).get(0).size();entity++){
						if(String.valueOf(kmeans.get(i).get(ui).get(entity)).equals(String.valueOf(proKmeans.get(i).get(vi).get(entity)))){
							simplesize++;
						}
					}
					
					if(kmeans.get(i).get(ui).size()==simplesize){
						coveri++;
						proKmeans.get(i).remove(vi);
						break;
					}
					
				}
				
			}
			cover[i]=coveri;
		
			if(V[i]==0){
				P[i]=0;
			}else{
				P[i] = (double)cover[i]/(double)V[i];//×¼È·ÂÊ
			}
			if(U[i]==0){
				R[i] = 0;
			}else{
				R[i] = (double)cover[i]/(double)U[i];//ÕÙ»ØÂÊ
			}
			if(cover[i]==0){
				F[i] = 0;//¼ÓÈ¨µ÷ºÍÆ½¾ù
			}else{
				F[i] = (2*P[i]*R[i])/(P[i]+R[i]);//¼ÓÈ¨µ÷ºÍÆ½¾ù
			}
			
	//		System.out.println("F[i]:"+F[i]);
			Fmeasure+=((double)U[i]*F[i]);
		}
	//	System.out.println("hdhkshdkjshdkj:"+cover[0]+";"+cover[1]);
		Fmeasure=Fmeasure/total;
		return Fmeasure;
	//	System.out.println("¿ÉÓÃÐÔ½á¹ûF-measure:"+Fmeasure);
	}
}
