# Supplementary material for: A differential privacy protecting K-means clustering algorithm based on contour coefficients
Source: PLoS One. 2018 Nov 21;13(11):e0206832. doi: 10.1371/journal.pone.0206832 (PMC6248925; doi:10.1371/journal.pone.0206832)
Supplement: S1 File — (ZIP) [file pone.0206832.s001.zip › experiment code/Single-machine environment/kmeans/GuiYiHuaData.java]

package kmeans;

import java.io.BufferedReader;
import java.io.File;
import java.io.FileInputStream;
import java.io.FileOutputStream;
import java.io.IOException;
import java.io.InputStreamReader;
import java.io.OutputStreamWriter;
import java.util.ArrayList;
import java.util.List;

public class GuiYiHuaData {


	public static List<ArrayList<ArrayList<Double>>> 
	initHelpCenterList(List<ArrayList<ArrayList<Double>>> helpCenterList,int k){
		for(int i=0;i<k;i++){
			helpCenterList.add(new ArrayList<ArrayList<Double>>());
		}	
		return helpCenterList;
	}
	
	
	/*public static List<ArrayList<ArrayList<Double>>> dataList() throws IOException{*/
	//public static long listss() throws IOException{
	public static void main(String[] args) throws IOException{
		
		@SuppressWarnings("resource")
		long startTime = System.currentTimeMillis();//¿ªÊ¼Ê±¼ä
		OutputStreamWriter write = new OutputStreamWriter(new FileOutputStream(new File("F:/duiyidata0402/covtype.txt")));
		OutputStreamWriter writeCenters = new OutputStreamWriter(new FileOutputStream(new File("F:/duiyidata0402/covtypeCenters.txt")));
		
		List<ArrayList<Double>> centers = new ArrayList<ArrayList<Double>>();
		//¶ÁÈëÔ­Ê¼Êý¾Ý
		BufferedReader br=new BufferedReader(new InputStreamReader(new FileInputStream("F:/duiyidata0402/data/covtype/covtype.data")));
		String data = null;
		List<ArrayList<Double>> dataList3 = new ArrayList<ArrayList<Double>>();
		int num=0;
		while((data=br.readLine())!=null){
			//System.out.println(data);
			if(num>480000){
				String []fields = data.split(",");
				List<Double> tmpList = new ArrayList<Double>();
				for(int i=0; i<fields.length-1;i++)
					tmpList.add(Double.parseDouble(fields[i]));//--------------------------¿ÉÔÚ´Ë´¦Ìí¼ÓÊý¾Ý¹éÒ»»¯
				dataList3.add((ArrayList<Double>) tmpList);
			}
			num++;
			
			
		}
		br.close();
		
		//¹éÒ»»¯¿ªÊ¼
		List<ArrayList<Double>> dataList = new ArrayList<ArrayList<Double>>();//´æ·Å¹éÒ»»¯µÄÊý¾ÝÔªËØ
		//³õÊ¼»¯´æ·Å×î´óÖµ£¬×îÐ¡Öµ
		/*//gammaÊý¾Ý¼¯
		 * Double[] min ={dataList3.get(0).get(0),dataList3.get(0).get(1),dataList3.get(0).get(2),dataList3.get(0).get(3),
				dataList3.get(0).get(4),dataList3.get(0).get(5),dataList3.get(0).get(6),dataList3.get(0).get(7),dataList3.get(0).get(8),
				dataList3.get(0).get(9)};
		   Double[] max = {dataList3.get(0).get(0),dataList3.get(0).get(1),dataList3.get(0).get(2),dataList3.get(0).get(3),
				dataList3.get(0).get(4),dataList3.get(0).get(5),dataList3.get(0).get(6),dataList3.get(0).get(7),dataList3.get(0).get(8),
				dataList3.get(0).get(9)};*/
		//bloodÊý¾Ý¼¯
		  /* Double[] min ={dataList3.get(0).get(0),dataList3.get(0).get(1),dataList3.get(0).get(2),dataList3.get(0).get(3),
				dataList3.get(0).get(4)};
		   Double[] max = {dataList3.get(0).get(0),dataList3.get(0).get(1),dataList3.get(0).get(2),dataList3.get(0).get(3),
				dataList3.get(0).get(4)};*/
		
		//covtypeÊý¾Ý¼¯
		Double[] min ={dataList3.get(0).get(0),dataList3.get(0).get(1),dataList3.get(0).get(2),dataList3.get(0).get(3),dataList3.get(0).get(4),dataList3.get(0).get(5),dataList3.get(0).get(6),dataList3.get(0).get(7),dataList3.get(0).get(8),dataList3.get(0).get(9),
				dataList3.get(0).get(10),dataList3.get(0).get(11),dataList3.get(0).get(12),dataList3.get(0).get(13),dataList3.get(0).get(14),dataList3.get(0).get(15),dataList3.get(0).get(16),dataList3.get(0).get(17),dataList3.get(0).get(18),dataList3.get(0).get(19),
				dataList3.get(0).get(20),dataList3.get(0).get(21),dataList3.get(0).get(22),dataList3.get(0).get(23),dataList3.get(0).get(24),dataList3.get(0).get(25),dataList3.get(0).get(26),dataList3.get(0).get(27),dataList3.get(0).get(28),dataList3.get(0).get(29),
				dataList3.get(0).get(30),dataList3.get(0).get(31),dataList3.get(0).get(32),dataList3.get(0).get(33),dataList3.get(0).get(34),dataList3.get(0).get(35),dataList3.get(0).get(36),dataList3.get(0).get(37),dataList3.get(0).get(38),dataList3.get(0).get(39),
				dataList3.get(0).get(40),dataList3.get(0).get(41),dataList3.get(0).get(42),dataList3.get(0).get(43),dataList3.get(0).get(44),dataList3.get(0).get(45),dataList3.get(0).get(46),dataList3.get(0).get(47),dataList3.get(0).get(48),dataList3.get(0).get(49),
				dataList3.get(0).get(50),dataList3.get(0).get(51),dataList3.get(0).get(52),dataList3.get(0).get(53)
				};
		Double[] max ={dataList3.get(0).get(0),dataList3.get(0).get(1),dataList3.get(0).get(2),dataList3.get(0).get(3),dataList3.get(0).get(4),dataList3.get(0).get(5),dataList3.get(0).get(6),dataList3.get(0).get(7),dataList3.get(0).get(8),dataList3.get(0).get(9),
				dataList3.get(0).get(10),dataList3.get(0).get(11),dataList3.get(0).get(12),dataList3.get(0).get(13),dataList3.get(0).get(14),dataList3.get(0).get(15),dataList3.get(0).get(16),dataList3.get(0).get(17),dataList3.get(0).get(18),dataList3.get(0).get(19),
				dataList3.get(0).get(20),dataList3.get(0).get(21),dataList3.get(0).get(22),dataList3.get(0).get(23),dataList3.get(0).get(24),dataList3.get(0).get(25),dataList3.get(0).get(26),dataList3.get(0).get(27),dataList3.get(0).get(28),dataList3.get(0).get(29),
				dataList3.get(0).get(30),dataList3.get(0).get(31),dataList3.get(0).get(32),dataList3.get(0).get(33),dataList3.get(0).get(34),dataList3.get(0).get(35),dataList3.get(0).get(36),dataList3.get(0).get(37),dataList3.get(0).get(38),dataList3.get(0).get(39),
				dataList3.get(0).get(40),dataList3.get(0).get(41),dataList3.get(0).get(42),dataList3.get(0).get(43),dataList3.get(0).get(44),dataList3.get(0).get(45),dataList3.get(0).get(46),dataList3.get(0).get(47),dataList3.get(0).get(48),dataList3.get(0).get(49),
				dataList3.get(0).get(50),dataList3.get(0).get(51),dataList3.get(0).get(52),dataList3.get(0).get(53)
				};
		//abaloneÊý¾Ý¼¯
		/*Double[] min ={dataList3.get(0).get(0),dataList3.get(0).get(1),dataList3.get(0).get(2),dataList3.get(0).get(3),dataList3.get(0).get(4),dataList3.get(0).get(5),dataList3.get(0).get(6),dataList3.get(0).get(7)};
		Double[] max ={dataList3.get(0).get(0),dataList3.get(0).get(1),dataList3.get(0).get(2),dataList3.get(0).get(3),dataList3.get(0).get(4),dataList3.get(0).get(5),dataList3.get(0).get(6),dataList3.get(0).get(7)};
		*/
		//ÕÒ³ö×î´óÖµ¡¢×îÐ¡Öµ
	    for(int countSize=0;countSize<dataList3.size();countSize++){
				for(int pCount = 0;pCount<dataList3.get(countSize).size();pCount++){
					if(dataList3.get(countSize).get(pCount)<min[pCount]){
						min[pCount] = dataList3.get(countSize).get(pCount);
					}
					if(dataList3.get(countSize).get(pCount)>max[pCount]){
						max[pCount] = dataList3.get(countSize).get(pCount);
					}
			
			}
		}

		//¶ÔÊý¾Ý½øÐÐ¹éÒ»»¯
		for(int i=0;i<dataList3.size();i++){
			List<Double> tm = new ArrayList<Double>();
			Double sm = null;
			for(int j=0;j<dataList3.get(i).size();j++){
				if((max[j]-min[j])==0.0){
					sm = 0.0;
				}else{
					sm = (dataList3.get(i).get(j) - min[j])/(max[j]-min[j]);
				}
				
				tm.add(sm);
			}
			dataList.add((ArrayList<Double>) tm);//¹éÒ»»¯Ö®ºóµÄÐÂµÄÁÐ±í
		}
		
		
		
		
		//´òÓ¡¹éÒ»»¯Ö®ºóµÄÊý¾Ý
		for(int i=0;i<dataList.size();i++){
			String osmsg = "";
			for(int j=0;j<dataList.get(0).size();j++){
				if(j!=(dataList.get(0).size()-1)){
					osmsg += String.valueOf(dataList.get(i).get(j))+","; 
				}else{
					osmsg +=  String.valueOf(dataList.get(i).get(j)); 
				}
				
			}
			if(i!=dataList.size()-1){
				osmsg = osmsg + "\n";
			}
			
			write.write(osmsg);
		}
		write.flush();
		
		ProLaplace lap = new ProLaplace();//À­ÆÕÀ­Ë¹ÔëÉù
		//ÇóÆ½¾ù³õÊ¼ÖÐÐÄµã(´úÂë¿ÉÓÅ»¯)
				int k=1;
			//	System.out.println("random centers' index");
				/*//gammaÊý¾Ý¼¯
				 * Double[] sum1 = {0.0,0.0,0.0,0.0,0.0,0.0,0.0,0.0,0.0,0.0};
				Double[] sum2 = {0.0,0.0,0.0,0.0,0.0,0.0,0.0,0.0,0.0,0.0};
*/				

				for(int i=0;i<k;i++){//k¸ö¾ÛÀàÖÐÐÄ
					List<Double> sum11 = new ArrayList<Double>();
					Double[] sum = {0.0,0.0,0.0,0.0,0.0,0.0,0.0,0.0,0.0,0.0,
							0.0,0.0,0.0,0.0,0.0,0.0,0.0,0.0,0.0,0.0,
							0.0,0.0,0.0,0.0,0.0,0.0,0.0,0.0,0.0,0.0,
							0.0,0.0,0.0,0.0,0.0,0.0,0.0,0.0,0.0,0.0,
							0.0,0.0,0.0,0.0,0.0,0.0,0.0,0.0,0.0,0.0,
							0.0,0.0,0.0,0.0};
					for(int count=(dataList.size()/k)*i;count<(dataList.size()/k)*(i+1);count++){
						for(int t=0;t<dataList.get(0).size();t++){
								sum[t]+=dataList.get(count).get(t);
						}
						
					}
						for(int j=0;j<dataList.get(0).size();j++){
							sum11.add((sum[j]+lap.Noice(1,1,dataList.get(0).size()+1))/(dataList.size()+lap.Noice(1,1,dataList.get(0).size()+1)));
						}
						centers.add((ArrayList<Double>) sum11);	
				
				}
				
				for(int i=0;i<k;i++){
					String osmsg = "";
					for(int j=0;j<centers.get(0).size();j++){
						if(j!=(dataList.get(0).size()-1)){
							osmsg += String.valueOf(centers.get(i).get(j))+","; 
						}else{
							osmsg +=  String.valueOf(centers.get(i).get(j)); 
						}
						
					}
					if(i!=k-1){
						osmsg = osmsg + "\n";
					}
					
					writeCenters.write(osmsg);
				}
				writeCenters.flush();
				long endtime = System.currentTimeMillis();//¿ªÊ¼Ê±¼ä
				System.out.println("Ê¹ÓÃÊ±¼ä---------£º"+(endtime-startTime)+"ms");
		
	}


	
}
