# Supplementary material for: A differential privacy protecting K-means clustering algorithm based on contour coefficients
Source: PLoS One. 2018 Nov 21;13(11):e0206832. doi: 10.1371/journal.pone.0206832 (PMC6248925; doi:10.1371/journal.pone.0206832)
Supplement: S1 File — (ZIP) [file pone.0206832.s001.zip › experiment code/Single-machine environment/kmeans/kmeansyuan20180103.java]

package kmeans;
import java.io.BufferedReader;
import java.io.FileInputStream;
import java.io.IOException;
import java.io.InputStreamReader;
import java.util.ArrayList;
import java.util.List;
import java.util.Random;
public class kmeansyuan20180103 {


		public static List<ArrayList<ArrayList<Double>>> 
		initHelpCenterList(List<ArrayList<ArrayList<Double>>> helpCenterList,int k){
			for(int i=0;i<k;i++){
				helpCenterList.add(new ArrayList<ArrayList<Double>>());
			}	
			return helpCenterList;
		}
		
		
		public static void main(String[] args) throws IOException{
			long startTime = System.currentTimeMillis();//¿ªÊ¼Ê±¼ä
			
			List<ArrayList<Double>> centers = new ArrayList<ArrayList<Double>>();
			List<ArrayList<Double>> newCenters = new ArrayList<ArrayList<Double>>();
			List<ArrayList<ArrayList<Double>>> helpCenterList = new ArrayList<ArrayList<ArrayList<Double>>>();
			
			//¶ÁÈëÔ­Ê¼Êý¾Ý
			BufferedReader br=new BufferedReader(new InputStreamReader(new FileInputStream("F:/gamma.txt")));
			String data = null;
			List<ArrayList<Double>> dataList3 = new ArrayList<ArrayList<Double>>();
			while((data=br.readLine())!=null){
				//System.out.println(data);
				String []fields = data.split(",");
				List<Double> tmpList = new ArrayList<Double>();
				for(int i=0; i<fields.length-1;i++)
					tmpList.add(Double.parseDouble(fields[i]));//--------------------------¿ÉÔÚ´Ë´¦Ìí¼ÓÊý¾Ý¹éÒ»»¯
				dataList3.add((ArrayList<Double>) tmpList);
			}
			br.close();
			Laplace lap = new Laplace();//À­ÆÕÀ­Ë¹ÔëÉù
			
			//¹éÒ»»¯¿ªÊ¼
			List<ArrayList<Double>> dataList = new ArrayList<ArrayList<Double>>();//´æ·Å¹éÒ»»¯µÄÊý¾ÝÔªËØ
			//³õÊ¼»¯´æ·Å×î´óÖµ£¬×îÐ¡Öµ
			Double[] min ={dataList3.get(0).get(0),dataList3.get(0).get(1),dataList3.get(0).get(2),dataList3.get(0).get(3),
					dataList3.get(0).get(4),dataList3.get(0).get(5),dataList3.get(0).get(6),dataList3.get(0).get(7),dataList3.get(0).get(8),
					dataList3.get(0).get(9)};
			Double[] max = {dataList3.get(0).get(0),dataList3.get(0).get(1),dataList3.get(0).get(2),dataList3.get(0).get(3),
					dataList3.get(0).get(4),dataList3.get(0).get(5),dataList3.get(0).get(6),dataList3.get(0).get(7),dataList3.get(0).get(8),
					dataList3.get(0).get(9)};
			
			//ÕÒ³ö×î´óÖµ¡¢×îÐ¡Öµ
		    for(int countSize=0;countSize<dataList3.size();countSize++){
					for(int pCount = 0;pCount<dataList3.get(countSize).size();pCount++){
						if(dataList3.get(countSize).get(pCount)<min[pCount]){
							min[pCount] = dataList3.get(countSize).get(pCount);
						}
						if(dataList3.get(countSize).get(pCount)>max[pCount]){
							max[pCount] = dataList3.get(countSize).get(pCount);
						}
				
				}
			}
			//´òÓ¡×îÐ¡Öµ£¬×î´óÖµ
			for(int st = 0;st<min.length;st++){
				System.out.println("×îÐ¡Öµ "+min[st]);
				System.out.println("×î´óÖµ "+max[st]);
			}
			//¶ÔÊý¾Ý½øÐÐ¹éÒ»»¯
			for(int i=0;i<dataList3.size();i++){
				List<Double> tm = new ArrayList<Double>();
				Double sm = null;
				for(int j=0;j<dataList3.get(i).size();j++){
					sm = (dataList3.get(i).get(j) - min[j])/(max[j]-min[j]);
					tm.add(sm);
				}
				dataList.add((ArrayList<Double>) tm);//¹éÒ»»¯Ö®ºóµÄÐÂµÄÁÐ±í
			}
			
			//´òÓ¡¹éÒ»»¯Ö®ºóµÄÊý¾Ý
			for(int i=0;i<dataList.size();i++){
				System.out.println(i+"------"+dataList.get(i));
			}
			
			
			//Ëæ»úÈ·¶¨K¸ö³õÊ¼¾ÛÀàÖÐÐÄ        //----------------------------------Ìí¼ÓËæ»úÔëÉù
			Random rd = new Random();
			int k=2;
			int [] initIndex={374,374};
			int [] helpIndex = {0,374};
			int [] givenIndex = {0,1};
			System.out.println("random centers' index");
			for(int i=0;i<k;i++){
				int index = rd.nextInt(initIndex[i]) + helpIndex[i];
				//int index = givenIndex[i];
				System.out.println("index "+index);
				centers.add(dataList.get(index));
				helpCenterList.add(new ArrayList<ArrayList<Double>>());
			}	
			
			//ÇóÆ½¾ù³õÊ¼ÖÐÐÄµã(´úÂë¿ÉÓÅ»¯)
		
		//	System.out.println("random centers' index");
			Double[] sum1 = {0.0,0.0,0.0,0.0,0.0,0.0,0.0,0.0,0.0,0.0};
			Double[] sum2 = {0.0,0.0,0.0,0.0,0.0,0.0,0.0,0.0,0.0,0.0};
			for(int count=0;count<dataList.size();count++){
				for(int i=0;i<dataList.get(0).size();i++){
					if(count<(dataList.size()/2)){
						sum1[i]+=dataList.get(count).get(i);
					}else{
						sum2[i]+=dataList.get(count).get(i);
					}
				}
			}
			List<Double> sum11 = new ArrayList<Double>();
			List<Double> sum22 = new ArrayList<Double>();
			for(int i=0;i<k;i++){//k¸ö¾ÛÀàÖÐÐÄ
				if(i==0){
					for(int j=0;j<dataList.get(0).size();j++){
						sum11.add((sum1[j]+lap.Noice(1,dataList.get(0).size()+1))/(dataList.size()/2+lap.Noice(1,dataList.get(0).size()+1)));
					}
					centers.add((ArrayList<Double>) sum11);	
				}else{
					for(int j=0;j<dataList.get(0).size();j++){
						sum22.add((sum1[j]+lap.Noice(1,dataList.get(0).size()+1))/(dataList.size()/2+lap.Noice(1,dataList.get(0).size()+1)));
					}
					centers.add((ArrayList<Double>) sum22);
				}
				helpCenterList.add(new ArrayList<ArrayList<Double>>());
			}
			//×¢ÊÍµôµÄÕâ²¿·ÖÄ¿µÄÊÇ£¬È¡²âÊÔÊý¾Ý¼¯×îºóÎÈ¶¨µÄÈý¸öÀà´ØµÄ¾ÛÀàÖÐÐÄ×÷Îª³õÊ¼¾ÛÀàÖÐÐÄ
			centers = new ArrayList<ArrayList<Double>>();
			for(int i=0;i<59;i++)
				helpCenterList.get(0).add(dataList.get(i));
			for(int i=59;i<130;i++)
				helpCenterList.get(1).add(dataList.get(i));
			for(int i=130;i<178;i++)
				helpCenterList.get(2).add(dataList.get(i));
			for(int i=0;i<k;i++){
				ArrayList<Double> tmp = new ArrayList<Double>();
				for(int j=0;j<dataList.get(0).size();j++){
					double sum=0;
					for(int t=0;t<helpCenterList.get(i).size();t++)
						sum+=helpCenterList.get(i).get(t).get(j);
					tmp.add(sum/helpCenterList.get(i).size());
				}
				centers.add(tmp);
			}
			
			
			//Êä³ök¸ö³õÊ¼ÖÐÐÄ
			/*ÓÐÓÃ*/	//System.out.println("original centers:");
			/*ÓÐÓÃ*/      //	for(int i=0;i<k;i++)
			/*ÓÐÓÃ*/   	//	System.out.println(centers.get(i));
			/*ÓÐÓÃ*/	 //	System.out.println("×ÜÊý¾ÝÁ¿£º"+dataList.size());
			int iteration = 2;//µü´ú´ÎÊý
			while(true)
			{//½øÐÐÈô¸É´Îµü´ú£¬Ö±µ½¾ÛÀàÖÐÐÄÎÈ¶¨
		//		System.out.println("µü´ú´ÎÊýÊåÊåËÕÊåÊå"+iteration);
				for(int i=0;i<dataList.size();i++){//±ê×¢Ã¿Ò»Ìõ¼ÇÂ¼ËùÊôÓÚµÄÖÐÐÄ
					double minDistance=999999;//ãÐÖµ
					int centerIndex=-1;
					for(int j=0;j<k;j++){//Àë0~kÖ®¼äÄÄ¸öÖÐÐÄ×î½ü
						double currentDistance=0;
						for(int t=0;t<centers.get(0).size();t++){//¼ÆËãÁ½µãÖ®¼äµÄÅ·Ê½¾àÀë
							//currentDistance	+=	(((centers.get(j).get(t)-dataList.get(i).get(t))/(centers.get(j).get(t)+dataList.get(i).get(t))) * ((centers.get(j).get(t)-dataList.get(i).get(t))/(centers.get(j).get(t)+dataList.get(i).get(t)))); 
							currentDistance	+=	(centers.get(j).get(t)-dataList.get(i).get(t))*(centers.get(j).get(t)-dataList.get(i).get(t));
						}
						
						if(minDistance>Math.sqrt(currentDistance)){
							minDistance=currentDistance;
							centerIndex=j;
						}
					}
					helpCenterList.get(centerIndex).add(dataList.get(i));
				}
				
			//	List<ArrayList<Double>> cen= new ArrayList<ArrayList<Double>>();
			//	double laps = lap.Noice(iteration,dataList.get(0).size()+1);
				
				//¼ÆËãÐÂµÄk¸ö¾ÛÀàÖÐÐÄ   ----------------------------------------------------Ìí¼ÓËæ»úÔëÉù
				for(int i=0;i<k;i++){
					
					ArrayList<Double> tmp = new ArrayList<Double>();
					//ArrayList<Double> tmpcen = new ArrayList<Double>();
					for(int j=0;j<centers.get(0).size();j++){
						double sum=0;
						for(int t=0;t<helpCenterList.get(i).size();t++)
							sum+=helpCenterList.get(i).get(t).get(j);
						tmp.add((sum+lap.Noice(iteration,dataList.get(0).size()+1))/(helpCenterList.get(i).size()+lap.Noice(iteration,dataList.get(0).size()+1)));
						//tmpcen.add(sum/helpCenterList.get(i).size());
					}
				//	cen.add(tmpcen);
					newCenters.add(tmp);
					
				}
				
				
				/*ÓÐÓÃ*/	//	System.out.println("\nnew clusters' centers:\n");
		//		for(int i=0;i<k;i++)
			//		System.out.println(newCenters.get(i));
				//¼ÆËãÐÂ¾ÉÖÐÐÄÖ®¼äµÄ¾àÀë£¬µ±¾àÀëÐ¡ÓÚãÐÖµÊ±£¬¾ÛÀàËã·¨½áÊø
				double distance=0;
				
				for(int i=0;i<k;i++){
					for(int j=0;j<centers.get(0).size();j++){//¼ÆËãÁ½µãÖ®¼äµÄÅ·Ê½¾àÀë
						distance +=	(centers.get(i).get(j)-newCenters.get(i).get(j))*(centers.get(i).get(j)-newCenters.get(i).get(j));
								
					}
					//System.out.println(i+" "+distance);
				}
				/*ÓÐÓÃ*/		//System.out.println("\ndistance: "+Math.sqrt(distance)+"\n\n");
				
				
				if(Math.sqrt(distance)<1||iteration>=8)//Ð¡ÓÚãÐÖµÊ±£¬½áÊøÑ­»·
					break;
				else//·ñÔò£¬ÐÂµÄÖÐÐÄÀ´´úÌæ¾ÉµÄÖÐÐÄ£¬½øÐÐÏÂÒ»ÂÖµü´ú
				{
					centers = new ArrayList<ArrayList<Double>>(newCenters);
					//System.out.println(newCenters);
					newCenters = new ArrayList<ArrayList<Double>>();
					helpCenterList = new ArrayList<ArrayList<ArrayList<Double>>>();
					helpCenterList=initHelpCenterList(helpCenterList,k);
				}
				iteration++;
			}
			//Êä³ö×îºó¾ÛÀà½á¹û
			for(int i=0;i<k;i++){
				System.out.println("\n\nCluster: "+(i+1)+"   size: "+helpCenterList.get(i).size()+" ;\n\n");
		//		for(int j=0;j<helpCenterList.get(i).size();j++)
		//		{
					/*ÓÐÓÃ*/			//	System.out.println(helpCenterList.get(i).get(j));
		//		}
			}
			
			long endTime = System.currentTimeMillis();
			/*ÓÐÓÃ*/		System.out.println("Ê±¼ä£º"+(endTime-startTime)+"ms");
		

		}
	}
