# Supplementary material for: A differential privacy protecting K-means clustering algorithm based on contour coefficients
Source: PLoS One. 2018 Nov 21;13(11):e0206832. doi: 10.1371/journal.pone.0206832 (PMC6248925; doi:10.1371/journal.pone.0206832)
Supplement: S1 File — (ZIP) [file pone.0206832.s001.zip › experiment code/Single-machine environment/kmeans/lap.java]

package kmeans;

public class lap {

	public static void main(String[] args){
		double ss = 0;
		for(int i=0;i<50;i++){
			double d = Math.random();
			double B = 2;
		  
		 //   double ss = 0.0;
		    int sensitive = 1;
		    int n = 1;
		   if(d<1/2){
		    	ss += (sensitive/(B/Math.pow(2, n)))*Math.log(2*d);
		    }else{
		    	ss += -(sensitive/(B/Math.pow(2, n)))*Math.log(2*(1-d));
		    }
		}
		//n-µü´ú´ÎÊý£¬sensitive-È«¾ÖÃô¸Ð¶È
				
			 	
			   System.out.println(ss/50);
			
	}
	
}
