# Supplementary material for: A differential privacy protecting K-means clustering algorithm based on contour coefficients
Source: PLoS One. 2018 Nov 21;13(11):e0206832. doi: 10.1371/journal.pone.0206832 (PMC6248925; doi:10.1371/journal.pone.0206832)
Supplement: S1 File — (ZIP) [file pone.0206832.s001.zip › experiment code/Single-machine environment/kmeans/ProLaplace.java]

package kmeans;

public class ProLaplace {

	public static double Noice(int n,double pro,int sensitive){//n-µü´ú´ÎÊý£¬sensitive-È«¾ÖÃô¸Ð¶È,pro-Ïà¶Ô´óÐ¡
		double d = Math.random();
		double B = 1.5;
		if(pro!=0){
			B = B*pro;
		}
	    double ss = 0.0;
	    if(d<1/2){
	    	ss = (sensitive/(B/Math.pow(2, n)))*Math.log(2*d);
	    }else{
	    	ss = -(sensitive/(B/Math.pow(2, n)))*Math.log(2*(1-d));
	    }
	   /* if(d<1/2){
	    	ss = (sensitive/(B/8))*Math.log(2*d);
	    }else{
	    	ss = -(sensitive/(B/8))*Math.log(2*(1-d));
	    }*/
	    return ss;
	}
	
}
