# Supplementary material for: A differential privacy protecting K-means clustering algorithm based on contour coefficients
Source: PLoS One. 2018 Nov 21;13(11):e0206832. doi: 10.1371/journal.pone.0206832 (PMC6248925; doi:10.1371/journal.pone.0206832)
Supplement: S1 File — (ZIP) [file pone.0206832.s001.zip › experiment code/Single-machine environment/kmeans/result.java]

package kmeans;

import java.io.IOException;

public class result {

	public static void main(String args[]) throws IOException{
		int k=1<<31>>31;
		System.out.print("------"+k);
	}
	
}
