# Supplementary material for: A differential privacy protecting K-means clustering algorithm based on contour coefficients
Source: PLoS One. 2018 Nov 21;13(11):e0206832. doi: 10.1371/journal.pone.0206832 (PMC6248925; doi:10.1371/journal.pone.0206832)
Supplement: S1 File — (ZIP) [file pone.0206832.s001.zip › experiment code/Single-machine environment/kmeans/testKmeansForManytimes.java]

package kmeans;

import java.io.IOException;

public class testKmeansForManytimes {

	public static void main(String[] args) throws IOException{
		double ss = 0;
		for(int i=0;i<20;i++){
			ss+=Fmeasure.fmeasure();
		}
		
		System.out.println("-----------------"+ss/20);
	}
	
}
